# Supplementary material for: Taxonomic Classification for Living Organisms Using Convolutional Neural Networks
Source: Genes (Basel). 2017 Nov 17;8(11):326. doi: 10.3390/genes8110326 (PMC5704239; doi:10.3390/genes8110326)
Supplement: Supplementary file 1 [file genes-08-00326-s001.zip]

Archive with 3 entries (3 files):
- encoder_3_1.pkl.txt
- DNAtoCharsMappers.py
- DNAtoCharsMappers.pyc
