# Supplementary material for: Taxonomic Classification for Living Organisms Using Convolutional Neural Networks
Source: Genes (Basel). 2017 Nov 17;8(11):326. doi: 10.3390/genes8110326 (PMC5704239; doi:10.3390/genes8110326)
Supplement: Supplementary file 1 [file genes-08-00326-s001.zip › encoder_3_1.pkl.txt]

(dp0
S'CTT'
p1
S'x'
p2
sS'AGG'
p3
S'p'
p4
sS'CCT'
p5
S'2'
p6
sS'-GT'
p7
S'f'
p8
sS'AGC'
p9
S'v'
p10
sS'AGA'
p11
S'a'
p12
sS'CCG'
p13
S'r'
p14
sS'AGT'
p15
S'w'
p16
sS'CCA'
p17
S'5'
p18
sS'CCC'
p19
S'm'
p20
sS'TAT'
p21
g20
sS'C-G'
p22
S's'
p23
sS'C-C'
p24
g6
sS'C-A'
p25
S'b'
p26
sS'TAG'
p27
g4
sS'TAA'
p28
g18
sS'TAC'
p29
S'n'
p30
sS'C-T'
p31
S'3'
p32
sS'-GC'
p33
S'h'
p34
sS'C--'
p35
g12
sS'-GG'
p36
S't'
p37
sS'-TC'
p38
g2
sS'TA-'
p39
S'l'
p40
sS'AG-'
p41
g23
sS'-A-'
p42
g18
sS'-TG'
p43
g34
sS'CC-'
p44
g20
sS'G--'
p45
S'k'
p46
sS'ACT'
p47
S'e'
p48
sS'A--'
p49
g4
sS'TCT'
p50
S'd'
p51
sS'GC-'
p52
S'1'
p53
sS'-TT'
p54
g20
sS'TTT'
p55
S'u'
p56
sS'TTC'
p57
g20
sS'TCG'
p58
S'q'
p59
sS'TTA'
p60
S'j'
p61
sS'-TA'
p62
S'g'
p63
sS'TTG'
p64
S'6'
p65
sS'TCC'
p66
g34
sS'TCA'
p67
g14
sS'GCA'
p68
g48
sS'GCC'
p69
g51
sS'GCG'
p70
S'o'
p71
sS'A-A'
p72
g32
sS'A-C'
p73
g63
sS'A-G'
p74
g30
sS'TC-'
p75
S'9'
p76
sS'GCT'
p77
S'y'
p78
sS'TT-'
p79
g6
sS'-T-'
p80
g16
sS'A-T'
p81
g53
sS'G-C'
p82
S'8'
p83
sS'G-A'
p84
g26
sS'G-G'
p85
g32
sS'-AC'
p86
g10
sS'G-T'
p87
g40
sS'ACC'
p88
g65
sS'ATG'
p89
g10
sS'ACA'
p90
g65
sS'ACG'
p91
g48
sS'ATC'
p92
g12
sS'ATA'
p93
g76
sS'ATT'
p94
g10
sS'CTG'
p95
g61
sS'CTA'
p96
g18
sS'CTC'
p97
S'4'
p98
sS'GGT'
p99
g10
sS'-C-'
p100
g16
sS'CGA'
p101
g56
sS'CGC'
p102
g8
sS'GT-'
p103
g6
sS'CGG'
p104
g40
sS'GGG'
p105
g71
sS'GGA'
p106
g71
sS'GGC'
p107
g48
sS'CGT'
p108
g61
sS'GTA'
p109
g30
sS'GTC'
p110
S'z'
p111
sS'CG-'
p112
g16
sS'GTG'
p113
g34
sS'-CG'
p114
g51
sS'-CC'
p115
g78
sS'-CA'
p116
g71
sS'GTT'
p117
g111
sS'GG-'
p118
S'0'
p119
sS'-CT'
p120
g46
sS'AT-'
p121
g34
sS'AC-'
p122
g76
sS'CT-'
p123
g71
sS'AAG'
p124
S'c'
p125
sS'AAA'
p126
g37
sS'AAC'
p127
g32
sS'-GA'
p128
g71
sS'CAT'
p129
g59
sS'---'
p130
g6
sS'AAT'
p131
g78
sS'CAC'
p132
g32
sS'CAA'
p133
g71
sS'CAG'
p134
g18
sS'T--'
p135
g23
sS'TGT'
p136
g16
sS'GAT'
p137
g65
sS'TGC'
p138
g59
sS'TGA'
p139
g56
sS'TGG'
p140
g18
sS'GAG'
p141
g6
sS'GAC'
p142
g59
sS'GAA'
p143
S'7'
p144
sS'-AT'
p145
g6
sS'-AA'
p146
g10
sS'GA-'
p147
g14
sS'-AG'
p148
g12
sS'TG-'
p149
g144
sS'T-T'
p150
g26
sS'AA-'
p151
g20
sS'--T'
p152
g61
sS'-G-'
p153
g40
sS'T-A'
p154
g59
sS'T-C'
p155
g61
sS'CA-'
p156
g78
sS'T-G'
p157
g14
sS'--G'
p158
g16
sS'--A'
p159
g20
sS'--C'
p160
g83
s.
