# Supplementary material for: Taxonomic Classification for Living Organisms Using Convolutional Neural Networks
Source: Genes (Basel). 2017 Nov 17;8(11):326. doi: 10.3390/genes8110326 (PMC5704239; doi:10.3390/genes8110326)
Supplement: Supplementary file 1 [file genes-08-00326-s001.zip › DNAtoCharsMappers.py]

import random
import string
import  itertools
import pickle


def generate_all_kmers(k):
    bases=['A','T','G','C','-']
    [''.join(p) for p in itertools.product(bases, repeat=k)]

def generaterandomString(N, include_upper=False,includePunctuation=False):
    final=''.join(random.SystemRandom().choice(string.ascii_lowercase + string.digits) for _ in range(N))
    if(include_upper):
        final= ''.join(random.SystemRandom().choice(string.ascii_lowercase + string.ascii_uppercase+ string.digits) for _ in range(N))
    if(includePunctuation):
        final= ''.join(random.SystemRandom().choice(string.ascii_lowercase + string.ascii_uppercase+ string.digits + string.punctuation) for _ in range(N))
    return final

def generate_all_kmers(k):
    bases=['A','T','G','C','-']
    return [''.join(p) for p in itertools.product(bases, repeat=k)]

def generateRandomDNAEncoder(kmer_size,code_length):
    kmer_chars_dict={}
    all_kmers=generate_all_kmers(kmer_size)

    for kmer in all_kmers:
        kmer_chars_dict[kmer]=generaterandomString(code_length, include_upper=False,includePunctuation=False)

    return  kmer_chars_dict


def encodeDNA(dna, chars_dict, k_size, window_step_size=1, spaced=False):
    dna_encoded=list("")
    dna_as_list=list(dna)
    wind_counter=0
    space=""
    if(spaced):
        space=" "

    while(wind_counter + window_step_size < len(dna_as_list)):
        #print wind_counter
        if(wind_counter+k_size >= len(dna_as_list)):
         #   print "Last Encoding ... "
            #go one step and perform last encoding and go out
            lastNucleotides=dna_as_list[-k_size:]
            #print lastNucleotides
            dna_encoded += chars_dict["".join(lastNucleotides)] + space
            break


        currentNucleotides=dna_as_list[wind_counter:wind_counter+k_size]
        #print "Current Nucleotides: ", currentNucleotides
        dna_encoded += chars_dict["".join(currentNucleotides)]+ space
        wind_counter += window_step_size


    return  "".join(dna_encoded)


#Test Case

#DNA="AAAACGTA"
#k_mer=3
#chars=1
#random_dict= generateRandomDNAEncoder(kmer_size=k_mer,code_length=chars)
#pickle.dump(random_dict,open("encoder_{0:s}_{1:s}.pkl".format(str(k_mer), str(chars)),"wb"))
#random_dict = pickle.load(open("encoder_{0:s}_{1:s}.pkl".format(str(k_mer), str(chars)), "rb"))
#print encodeDNA(DNA,random_dict,k_mer, spaced=True)
